# Supplementary material for: Identification of Potential QTLs Related to Grain Size in Rice
Source: Plants (Basel). 2023 Apr 26;12(9):1766. doi: 10.3390/plants12091766 (PMC10181466; doi:10.3390/plants12091766)
Supplement: Supplementary file 1 [file plants-12-01766-s001.zip]

Archive with 1 entries (1 files):
- plants-2340305-supplementary.pdf
